# Supplementary material for: An adjustable algal chloroplast plug-and-play model for genome-scale metabolic models
Source: PLoS One. 2020 Feb 24;15(2):e0229408. doi: 10.1371/journal.pone.0229408 (PMC7039451; doi:10.1371/journal.pone.0229408)
Supplement: S2 File — Zip-file containing modelling tools developed for MATLAB. The individual tools are described in S1 Text. (ZIP) [file pone.0229408.s002.zip]

Archive with 19 entries (19 files):
- addGenes.m
- addRxFromModelSyntaxGenerator.m
- addRxInfo.m
- changeOrganismMode.m
- dispEnzymeRx.m
- dispFlux.m
- dispMet.m
- dispRxns.m
- fillKEGGIDholes.m
- KEGGIDfirstAid.m
- KEGGrxSearch.m
- KmetSearch.m
- matlab2cytoscape.m
- metabolitePath.m
- metKEGGIDsearch.m
- pathway2cytoscape.m
- pickKEGGrx.m
- plugAndPlay.m
- rxGenerator.m
