# Supplementary material for: An adjustable algal chloroplast plug-and-play model for genome-scale metabolic models
Source: PLoS One. 2020 Feb 24;15(2):e0229408. doi: 10.1371/journal.pone.0229408 (PMC7039451; doi:10.1371/journal.pone.0229408)
Supplement: S2 File — Zip-file containing modelling tools developed for MATLAB. The individual tools are described in S1 Text. (ZIP) [file pone.0229408.s002.zip › dispFlux.m]

function [] = dispFlux(model, FBA, vector)

disp(' ')
rxList = ReactionNames(model);

lCol1 = length(num2str(length(model.rxns)));
lCol2 = 0; % Length of reaction
if nargin == 2
    for i = 1:length(model.rxns)
        l = length(char(model.rxnNames(i)));
        if l > lCol2
            lCol2 = l;
        end
    end
elseif nargin == 3
    for i = 1:length(vector)
        l = length(char(model.rxnNames(vector(i))));
        if l > lCol2
            lCol2 = l;
        end
    end
end
lCol3 = 10;

if nargin == 2
    for i = 1:length(model.rxns)
        lNr = length(num2str(i));
        nrWhite = num2str(i);
        for j = 1:(lCol1-lNr+3)
            nrWhite = sprintf('%s ', nrWhite);
        end
        lRxName = length(char(model.rxnNames(i)));
        rxNameWhite = char(model.rxnNames(i));
        for j = 1:(lCol2-lRxName+3)
            rxNameWhite = sprintf('%s ', rxNameWhite);
        end
        lFlux = length(sprintf('%8.3f', FBA.full(i)));
        fluxWhite = sprintf('%8.3f', FBA.full(i));
        for j = 1:(lCol3-lFlux+3)
            fluxWhite = sprintf(' %s', fluxWhite);
        end
        rxEq = char(rxList(i));
        
        fprintf('%s%s%s   %s\n', nrWhite, rxNameWhite, fluxWhite, rxEq)
    end
elseif nargin == 3
    for i = 1:length(vector)
        lNr = length(num2str(vector(i)));
        nrWhite = num2str(vector(i));
        for j = 1:(lCol1-lNr+3)
            nrWhite = sprintf('%s ', nrWhite);
        end
        lRxName = length(char(model.rxnNames(vector(i))));
        rxNameWhite = char(model.rxnNames(vector(i)));
        for j = 1:(lCol2-lRxName+3)
            rxNameWhite = sprintf('%s ', rxNameWhite);
        end
        lFlux = length(sprintf('%8.3f', FBA.full(vector(i))));
        fluxWhite = sprintf('%8.3f', FBA.full(vector(i)));
        for j = 1:(lCol3-lFlux+3)
            fluxWhite = sprintf(' %s', fluxWhite);
        end
        rxEq = char(rxList(vector(i)));
        
        fprintf('%s%s%s   %s\n', nrWhite, rxNameWhite, fluxWhite, rxEq)
    end
end
disp(' ')
