# Supplementary material for: An adjustable algal chloroplast plug-and-play model for genome-scale metabolic models
Source: PLoS One. 2020 Feb 24;15(2):e0229408. doi: 10.1371/journal.pone.0229408 (PMC7039451; doi:10.1371/journal.pone.0229408)
Supplement: S2 File — Zip-file containing modelling tools developed for MATLAB. The individual tools are described in S1 Text. (ZIP) [file pone.0229408.s002.zip › dispMet.m]

function [] = dispMet(model, metNr)

disp(' ')
disp(model.mets(metNr))
disp(model.metNames(metNr))
disp(model.metKEGGID(metNr))
