# Supplementary material for: An adjustable algal chloroplast plug-and-play model for genome-scale metabolic models
Source: PLoS One. 2020 Feb 24;15(2):e0229408. doi: 10.1371/journal.pone.0229408 (PMC7039451; doi:10.1371/journal.pone.0229408)
Supplement: S1 Table — List of reactions with restricted upper or lower bounds, including reason for the restriction. (XLSX) [file pone.0229408.s005.xlsx]

## Sheet: Sheet1
S5 Table - Restricted reactions
Reaction ID	Reaction name	Reversibility	Lower bound	Upper bound	Reason for restricting reaction	Reaction equation
NanoG1229	nad(p)+ transhydrogenase (si-specific)	0	0	10	Rx restricted to make the model need NADPH genereted during photosynthesis, instead of using NADH to reduce NADP+	1 Reduced nicotinamide adenine dinucleotide phosphate [h] + 1 Nicotinamide adenine dinucleotide [h] -> 1 Nicotinamide adenine dinucleotide phosphate [h] + 1 Reduced nicotinamide adenine dinucleotide [h]
Tr_ACt_h	acetate transport, chloroplast	0	0	1000	Rx made irreversible to stop model from making the Calvin cycle redundant	1 Acetate [c] -> 1 Acetate [h]
Tr_ASPt_h	Amino acid transporter (asp-L), chloroplast	0	0	1000	Rx made irreversible to stop model from making the Calvin cycle redundant	1 Proton [c] + 1 L-Aspartate [c] -> 1 L-Aspartate [h] + 1 Proton [h]
Tr_ATP(3h)t_h	ADP/ATP transporter, chloroplast	0	0	1000	Rx made irreversible to stop model from making photosynthetic electron transport chain redundant	3 Proton [c] + 1 Adenosine 5'-diphosphate [c] + 1 Adenosine 5'-triphosphate [h] -> 3 Proton [h] + 1 Adenosine 5'-triphosphate [c] + 1 Adenosine 5'-diphosphate [h]
Tr_G3P(pi)thr_c	D-Glyceraldehyde 3-phosphate transport via triose phosphate translocator (from chloroplast)	0	0	1000	Rx made irreversible to stop model from making the Calvin cycle redundant	1 Orthophosphate [c] + 1 D-Glyceraldehyde 3-phosphate [h] -> 1 Orthophosphate [h] + 1 D-Glyceraldehyde 3-phosphate [c]
Tr_GLNt_h	Vacuolar amino acid transporter (gln-L), chloroplast	0	0	1000	Rx made irreversible to stop model from making the Calvin cycle redundant	1 Proton [c] + 1 L-Glutamine [c] -> 1 L-Glutamine [h] + 1 Proton [h]
Tr_GLYt_h	Amino acid transporter (gly), chloroplast	0	0	1000	Rx made irreversible to stop model from making the Calvin cycle redundant	1 Proton [c] + 1 Glycine [c] -> 1 Proton [h] + 1 Glycine [h]
Tr_HCO3(h)thi_h	hco3 transport, chloroplast	0	0	1000	Rx made irreversible to stop model from making the Calvin cycle redundant	1 Proton [c] + 1 Bicarbonate [c] -> 1 Proton [h] + 1 Bicarbonate [h]
Tr_HISt_h	Amino acid transporter (his-L), chloroplast	0	0	1000	Rx made irreversible to stop model from making the Calvin cycle redundant	1 Proton [c] + 1 L-Histidine [c] -> 1 Proton [h] + 1 L-Histidine [h]
Tr_NADPHth	NADPH transport	0	0	1000	Rx made irreversible to stop model from making photosynthetic electron transport chain redundant	1 Reduced nicotinamide adenine dinucleotide phosphate [h] -> 1 Reduced nicotinamide adenine dinucleotide phosphate [c]
Tr_NADth	nad transport, chloroplast	0	0	1000	Rx made irreversible to stop chloroplast from importing electrons	1 Nicotinamide adenine dinucleotide [c] -> 1 Nicotinamide adenine dinucleotide [h]
Tr_PEP(pi)th_c	Transport, chloroplast	0	0	1000	Rx made irreversible to stop model from making the Calvin cycle redundant	1 Orthophosphate [c] + 1 Phosphoenolpyruvate [h] -> 1 Orthophosphate [h] + 1 Phosphoenolpyruvate [c]
Tr_SERt_h	Amino acid transporter (ser-L), chloroplast	0	0	1000	Rx made irreversible to make sure precursor amino acid made in cytosol is imported	1 Proton [c] + 1 L-Serine [c] -> 1 Proton [h] + 1 L-Serine [h]
Tr_CHORt_c	Chorismate transport, cytosol	0	0	1000	Rx made irreversible to stop chloroplast-specific amino acid from being imported	1 Chorismate [h] -> 1 Chorismate [c]
B_asp-l[c]	B_asp-l[c]	0	0	1000	Rx made irreversible to make sure precursor amino acid made in cytosol is imported	-> 1 L-Aspartate [c]
B_c140[c]	B_c140[c]	0	-1000	0	Rx made irreversible to stop carbon compound from being imported to chloroplast from cytosol	<- 1 Tetradecanoate [c]
B_c160[c]	B_c160[c]	0	-1000	0	Rx made irreversible to stop carbon compound from being imported to chloroplast from cytosol	<- 1 Hexadecanoic acid [c]
B_c161[c]	B_c161[c]	0	-1000	0	Rx made irreversible to stop carbon compound from being imported to chloroplast from cytosol	<- 1 palmitoleate [c]
B_c180[c]	B_c180[c]	0	-1000	0	Rx made irreversible to stop carbon compound from being imported to chloroplast from cytosol	<- 1 Octadecanoic acid [c]
B_c181[c]	B_c181[c]	0	-1000	0	Rx made irreversible to stop carbon compound from being imported to chloroplast from cytosol	<- 1 (9Z)-Octadecenoic acid [c]
B_c204(6)[c]	B_c204(6)[c]	0	-1000	0	Rx made irreversible to stop carbon compound from being imported to chloroplast from cytosol	<- 1 Arachidonic acid [c]
B_cys-l[c]	B_cys-l[c]	0	0	1000	Rx made irreversible to make sure precursor amino acid made in cytosol is imported	-> 1 L-Cysteine [c]
B_fadh2[c]	B_fadh2[c]	0	-1000	0	Rx made irreversible to stop chloroplast from importing electrons	<- 1 FADH2 [c]
B_gln-l[c]	B_gln-l[c]	0	0	1000	Rx made irreversible to make sure precursor amino acid made in cytosol is imported	-> 1 L-Glutamine [c]
B_glu-l[c]	B_glu-l[c]	0	0	1000	Rx made irreversible to make sure precursor amino acid made in cytosol is imported	-> 1 L-Glutamate [c]
B_gly[c]	B_gly[c]	0	0	1000	Rx made irreversible to make sure amino acid made in cytosol is imported	-> 1 Glycine [c]
B_his-l[c]	B_his-l[c]	0	0	1000	Rx made irreversible to make sure amino acid made in cytosol is imported	-> 1 L-Histidine [c]
B_nadh[c]	B_nadh[c]	0	-1000	0	Rx made irreversible to stop chloroplast from importing electrons	<- 1 Reduced nicotinamide adenine dinucleotide [c]
B_nadph[c]	B_nadph[c]	0	-1000	0	Rx made irreversible to stop chloroplast from importing electrons	<- 1 Reduced nicotinamide adenine dinucleotide phosphate [c]
B_ser-l[c]	B_ser-l[c]	0	0	1000	Rx made irreversible to make sure amino acid made in cytosol is imported	-> 1 L-Serine [c]
CEF	Cyclic Electron Flow	0	0	300	Rx restricted to keep PSII from being redundant -> See section on photosynthesis in Results part	1 Heme bn/Heme cn (oxidized/oxidized) [u] + 1 Reduced FNR [u] -> 1 Heme bn/Heme cn (reduced/reduced) [u] + 1 Oxidized FNR [u]
Tr_R5Pt_h	Ribose 5-phosphate exchange, chloroplast	0	0	1000	Rx made irreversible to stop carbon compound from being imported to chloroplast from cytosol	1 Ribose 5-phosphate [h] -> 1 Ribose 5-phosphate [c]
Tr_DHAP(pi)thr	Dihydroxyacetone phosphate transport via triose-phosphate translocator	0	0	1000	Rx made irreversible to stop carbon compound from being imported to chloroplast from cytosol	1 Orthophosphate [c] + 1 Dihydroxyacetone phosphate [h] -> 1 Orthophosphate [h] + 1 Dihydroxyacetone phosphate [c]
Tr_PYRt_h	Sodium-dependent pyruvate transporter, chloroplast	0	0	1000	Rx made irreversible to stop carbon compound from being imported to chloroplast from cytosol	1 Pyruvate [h] + 1 Sodium cation [c] -> 1 Pyruvate [c] + 1 Sodium cation [h]
Tr_Glct_h	Glucose transport	0	0	1000	Rx made irreversible to stop carbon compound from being imported to chloroplast from cytosol	1 D-Glucose [h] -> 1 D-Glucose [c]
glyclt_c	Glycolate transport h <-> c	0	0	1000	Rx made irreversible to stop carbon compound from being imported to chloroplast from cytosol	1 Glycolate [h] -> 1 Glycolate [c]
B_glyclt[c]	B_glyclt[c]	0	0	1000	Rx made irreversible to stop carbon compound from being imported to chloroplast from cytosol	1 Glycolate [c] ->
B_glycrt[c]	B_glycrt[c]	0	0	1000	Rx made irreversible to make photorespiration run in the right direction	-> 1 D-Glycerate [c]
glycert_c_h	D-Glycerate transport c <-> h	0	0	1000	Rx made irreversible to make photorespiration run in the right direction	1 D-Glycerate [c] -> 1 D-Glycerate [h]
ala-l[h]	L-alanine import to chloroplast	0	0	1000	Rx made irreversible to make sure amino acid made in cytosol is imported	1 L-Alanine [c] -> 1 L-Alanine [h]
arg-l[h]	L-Arginine import to chloroplast	0	0	1000	Rx made irreversible to make sure amino acid made in cytosol is imported	1 L-Arginine [c] -> 1 L-Arginine [h]
asn-l[h]	L-Asparagine chloroplast import	0	0	1000	Rx made irreversible to make sure amino acid made in cytosol is imported	1 L-Asparagine [c] -> 1 L-Asparagine [h]
Tr_CYSt_h	Cysteine transport, chloroplast	0	0	1000	Rx made irreversible to make sure amino acid made in cytosol is imported	1 L-Cysteine [c] -> 1 L-Cysteine [h]
Tr_GLUth_h	Amino acid transporter (glu-L), chloroplast	0	0	10	Rx restricted to control carbon import to chloroplast	1 L-Glutamate [c] -> 1 L-Glutamate [h]
Tr_pro_h	L-Proline transport c <-> h	0	0	1000	Rx made irreversible to make sure amino acid made in cytosol is imported	1 L-Proline [c] -> 1 L-Proline [h]
B_pro-l[c]	B_pro-l[c]	0	0	1000	Rx made irreversible to make sure amino acid made in cytosol is imported	-> 1 L-Proline [c]
@N_protprod	Nannochloropsis chloroplast protein production	0	0	1000	Organism-specific rx. Nanno rxn will run in default mode, but will be restricted in Chlamy or Phaeo mode	24.5 L-Aspartate [h] + 38.5 L-Glutamate [h] + 38.5 L-Glutamine [h] + 3.5 L-Cysteine [h] + 3.5 L-Methionine [h] + 14 L-Serine [h] + 14 L-Threonine [h] + 7 L-Tryptophan [h] + 17.5 Glycine [h] + 7 L-Histidine [h] + 14 L-Phenylalanine [h] + 14 L-Isoleucine [h] + 17.5 L-Valine [h] + 10.5 L-Tyrosine [h] + 24.5 L-Alanine [h] + 17.5 L-Arginine [h] + 24.5 L-Asparagine [h] + 14 L-Proline [h] + 28 L-Leucine…
@P_protprod	Phaeodactylum chloroplast protein production	0	0	0	Organism-specific rx	28 L-Aspartate [h] + 35 L-Glutamate [h] + 3.5 L-Glutamine [h] + 3.5 L-Cysteine [h] + 7 L-Methionine [h] + 21 L-Serine [h] + 17.5 L-Threonine [h] + 7 L-Tryptophan [h] + 21 Glycine [h] + 7 L-Histidine [h] + 24.5 L-Phenylalanine [h] + 17.5 L-Isoleucine [h] + 21 L-Valine [h] + 14 L-Tyrosine [h] + 24.5 L-Alanine [h] + 24.5 L-Arginine [h] + 3.5 L-Asparagine [h] + 21 L-Proline [h] + 28 L-Leucine [h] + 2…
@C_protprod	Chlamydomonas chloroplast protein production	0	0	0	Organism-specific rx	19.5 L-Aspartate [h] + 23 L-Glutamate [h] + 23 L-Glutamine [h] + 1 L-Cysteine [h] + 1 L-Methionine [h] + 6 L-Serine [h] + 24 L-Threonine [h] + 1 L-Tryptophan [h] + 30 Glycine [h] + 1 L-Histidine [h] + 10 L-Phenylalanine [h] + 9 L-Isoleucine [h] + 17 L-Valine [h] + 1 L-Tyrosine [h] + 79 L-Alanine [h] + 43 L-Arginine [h] + 19 L-Asparagine [h] + 13.5 L-Proline [h] + 24 L-Leucine [h] + 5 L-Lysine [h]…
c160coa_c	C16:0-CoA transport h -> c	0	0	1000	Rx made irreversible to make sure fatty acid is produced by chloroplast	1 Hexadecanoyl-CoA [h] -> 1 Hexadecanoyl-CoA [c]
B_c160coa[c]	B_c160coa[c]	0	0	1000	Rx made irreversible to make sure fatty acid is produced by chloroplast	1 Hexadecanoyl-CoA [c] ->
c180coa_c	C18:0 transport h -> c	0	0	1000	Rx made irreversible to make sure fatty acid is produced by chloroplast	1 Stearoyl-CoA [h] -> 1 Stearoyl-CoA [c]
B_c180coa[c]	B_c180coa[c]	0	0	1000	Rx made irreversible to make sure fatty acid is produced by chloroplast	1 Stearoyl-CoA [c] ->
c181coa_c	C18:1-CoA transport h -> c	0	0	1000	Rx made irreversible to make sure fatty acid is produced by chloroplast	1 (9Z)-Octadecenoyl-CoA [h] -> 1 (9Z)-Octadecenoyl-CoA [c]
B_c181coa[c]	B_c181coa[c]	0	0	1000	Rx made irreversible to make sure fatty acid is produced by chloroplast	1 (9Z)-Octadecenoyl-CoA [c] ->
B_c182coa[c]	B_c182coa[c]	0	0	1000	Rx made irreversible to make sure fatty acid produced by cytosol / mitochondrion is imported to chloroplast	-> 1 (9Z,12Z)-Octadecadienoyl-CoA [c]
c182coa_h	C18:2-CoA transport c -> h	0	0	1000	Rx made irreversible to make sure fatty acid produced by cytosol / mitochondrion is imported to chloroplast	1 (9Z,12Z)-Octadecadienoyl-CoA [c] -> 1 (9Z,12Z)-Octadecadienoyl-CoA [h]
B_c183coa[c]	B_c183coa[c]	0	0	1000	Rx made irreversible to make sure fatty acid produced by cytosol / mitochondrion is imported to chloroplast	-> 1 (9Z,12Z,15Z)-Octadecatrienoyl-CoA [c]
c183coa_h	C18:3-CoA transport c -> h	0	0	1000	Rx made irreversible to make sure fatty acid produced by cytosol / mitochondrion is imported to chloroplast	1 (9Z,12Z,15Z)-Octadecatrienoyl-CoA [c] -> 1 (9Z,12Z,15Z)-Octadecatrienoyl-CoA [h]
B_c204(6)coa[c]	B_c204(6)coa[c]	0	0	1000	Rx made irreversible to make sure fatty acid produced by cytosol / mitochondrion is imported to chloroplast	-> 1 (5Z,8Z,11Z,14Z)-Icosatetraenoyl-CoA [c]
c204(6)coa_h	C20:4(6)-CoA transport c -> h	0	0	1000	Rx made irreversible to make sure fatty acid produced by cytosol / mitochondrion is imported to chloroplast	1 (5Z,8Z,11Z,14Z)-Icosatetraenoyl-CoA [c] -> 1 (5Z,8Z,11Z,14Z)-Icosatetraenoyl-CoA [h]
B_c205(3)coa[c]	B_c205(3)coa[c]	0	0	1000	Rx made irreversible to make sure fatty acid produced by cytosol / mitochondrion is imported to chloroplast	-> 1 (5Z,8Z,11Z,14Z,17Z)-Icosapentaenoyl-CoA [c]
c205(3)coa_h	C20:5(3)-CoA transport c -> h	0	0	1000	Rx made irreversible to make sure fatty acid produced by cytosol / mitochondrion is imported to chloroplast	1 (5Z,8Z,11Z,14Z,17Z)-Icosapentaenoyl-CoA [c] -> 1 (5Z,8Z,11Z,14Z,17Z)-Icosapentaenoyl-CoA [h]
dag140_c	Diacylglycerol (C14:0) transport h -> c	0	0	1000	Rx made irreversible to make sure fatty acid is produced by chloroplast	1 1,2-Diacyl-sn-glycerol (C14:0) [h] -> 1 1,2-Diacyl-sn-glycerol (C14:0) [c]
B_dag140[c]	B_dag140[c]	0	0	1000	Rx made irreversible to make sure fatty acid is produced by chloroplast	1 1,2-Diacyl-sn-glycerol (C14:0) [c] ->
dag160_c	Diacylglycerol (C16:0) transport h -> c	0	0	1000	Rx made irreversible to make sure fatty acid is produced by chloroplast	1 1,2-Diacyl-sn-glycerol (C16:0) [h] -> 1 1,2-Diacyl-sn-glycerol (C16:0) [c]
B_dag160[c]	B_dag160[c]	0	0	1000	Rx made irreversible to make sure fatty acid is produced by chloroplast	1 1,2-Diacyl-sn-glycerol (C16:0) [c] ->
dag161_c	Diacylglycerol (C16:1) transport h -> c	0	0	1000	Rx made irreversible to make sure fatty acid is produced by chloroplast	1 1,2-Diacyl-sn-glycerol (C16:1) [h] -> 1 1,2-Diacyl-sn-glycerol (C16:1) [c]
B_dag161[c]	B_dag161[c]	0	0	1000	Rx made irreversible to make sure fatty acid is produced by chloroplast	1 1,2-Diacyl-sn-glycerol (C16:1) [c] ->
dag180_c	Diacylglycerol (C18:0) transport h -> c	0	0	1000	Rx made irreversible to make sure fatty acid is produced by chloroplast	1 1,2-Diacyl-sn-glycerol (C18:0) [h] -> 1 1,2-Diacyl-sn-glycerol (C18:0) [c]
B_dag180[c]	B_dag180[c]	0	0	1000	Rx made irreversible to make sure fatty acid is produced by chloroplast	1 1,2-Diacyl-sn-glycerol (C18:0) [c] ->
dag181_c	Diacylglycerol (C18:1) transport h -> c	0	0	1000	Rx made irreversible to make sure fatty acid is produced by chloroplast	1 1,2-Diacyl-sn-glycerol (C18:1) [h] -> 1 1,2-Diacyl-sn-glycerol (C18:1) [c]
B_dag181[c]	B_dag181[c]	0	0	1000	Rx made irreversible to make sure fatty acid is produced by chloroplast	1 1,2-Diacyl-sn-glycerol (C18:1) [c] ->
dag182_c	Diacylglycerol (C18:2) transport h -> c	0	0	1000	Rx made irreversible to make sure fatty acid is produced by chloroplast	1 1,2-Diacyl-sn-glycerol (C18:2) [h] -> 1 1,2-Diacyl-sn-glycerol (C18:2) [c]
dag183_c	Diacylglycerol (C18:3) transport h -> c	0	0	1000	Rx made irreversible to make sure fatty acid is produced by chloroplast	1 1,2-Diacyl-sn-glycerol (C18:3) [h] -> 1 1,2-Diacyl-sn-glycerol (C18:3) [c]
B_dag183[c]	B_dag183[c]	0	0	1000	Rx made irreversible to make sure fatty acid is produced by chloroplast	1 1,2-Diacyl-sn-glycerol (C18:3) [c] ->
dag204_c	Diacylglycerol (C20:4) transport h -> c	0	0	1000	Rx made irreversible to make sure fatty acid is produced by chloroplast	1 1,2-Diacyl-sn-glycerol (C20:4) [h] -> 1 1,2-Diacyl-sn-glycerol (C20:4) [c]
B_dag204[c]	B_dag204[c]	0	0	1000	Rx made irreversible to make sure fatty acid is produced by chloroplast	1 1,2-Diacyl-sn-glycerol (C20:4) [c] ->
dag205_c	Diacylglycerol (C20:5) transport h -> c	0	0	1000	Rx made irreversible to make sure fatty acid is produced by chloroplast	1 1,2-Diacyl-sn-glycerol (C20:5) [h] -> 1 1,2-Diacyl-sn-glycerol (C20:5) [c]
B_dag205[c]	B_dag205[c]	0	0	1000	Rx made irreversible to make sure fatty acid is produced by chloroplast	1 1,2-Diacyl-sn-glycerol (C20:5) [c] ->
B_@C@P_dhacoa[c]	B_@C@P_dhacoa[c]	0	0	0	Organism-specific rx	--- 1 (4Z,7Z,10Z,13Z,16Z,19Z)-Docosahexaenoyl-CoA [c]
@C@P_Tr_dhacoa[h]	DHA transport c -> h (Phaeo and Chlamy specific rx)	0	0	0	Organism-specific rx	1 (4Z,7Z,10Z,13Z,16Z,19Z)-Docosahexaenoyl-CoA [c] --- 1 (4Z,7Z,10Z,13Z,16Z,19Z)-Docosahexaenoyl-CoA [h]
@C_dhag3psynth	Glycerol-3-phosphate:acyl-coa acyltransferase C22:6 (Chlamy specific)	0	0	0	Organism-specific rx	1 sn-Glycerol 3-phosphate [h] + 1 (4Z,7Z,10Z,13Z,16Z,19Z)-Docosahexaenoyl-CoA [h] --- 1 Coenzyme A [h] + 1 (4Z,7Z,10Z,13Z,16Z,19Z)-Docosahexaenoyl-sn-glycerol 3-phosphate [h]
@C_R02241_c226_h	Acyl-CoA:1-acyl-sn-glycerol-3-phosphate 2-O-acyltransferase (Chlamy specific)	1	0	0	Organism-specific rx	1 (4Z,7Z,10Z,13Z,16Z,19Z)-Docosahexaenoyl-CoA [h] + 1 (4Z,7Z,10Z,13Z,16Z,19Z)-Docosahexaenoyl-sn-glycerol 3-phosphate [h] --- 1 Coenzyme A [h] + 1 Phosphatidate (22:6) [h]
@C_dg226synth	Phosphatidate phosphatase (n-C22:6) (Chlamy specific)	0	0	0	Organism-specific rx	1 Water [h] + 1 Phosphatidate (22:6) [h] --- 1 Orthophosphate [h] + 1 1,2-Diacyl-sn-glycerol (C22:6) [h]
@C@P_dag226_c	Diacylglycerol (C22:6) transport h -> c	0	0	0	Organism-specific rx	1 1,2-Diacyl-sn-glycerol (C22:6) [h] --- 1 1,2-Diacyl-sn-glycerol (C22:6) [c]
B_@C@P_dag226[c]	B_dag226[c]	0	0	0	Organism-specific rx	1 1,2-Diacyl-sn-glycerol (C22:6) [c] ---
@C_mgdg226synth	UDPgalactose 1,2-diacylglycerol 3-beta-D-galactosyltransferase (n-C22:6) (Chlamy specific)	0	0	0	Organism-specific rx	1 UDP-D-galactose [h] + 1 1,2-Diacyl-sn-glycerol (C22:6) [h] --- 1 Proton [h] + 1 Uridine 5'-diphosphate [h] + 1 1,2-Diacyl-3-O-galactosyl-sn-glycerol (22:6) [h]
@C_dgdg226synth	Galactolipid galactosyltransferase (Chlamy specific)	0	0	0	Organism-specific rx	2 1,2-Diacyl-3-O-galactosyl-sn-glycerol (22:6) [h] --- 1 1,2-Diacyl-sn-glycerol (C22:6) [h] + 1 Digalactosyl-diacylglycerol (C22:6) [h]
@C_sqdg226synth	Sulfoquinovosyltransferase (n-C22:6) (Chlamy specific)	0	0	0	Organism-specific rx	1 UDP-6-sulfoquinovose [h] + 1 1,2-Diacyl-sn-glycerol (C22:6) [h] --- 1 Uridine 5'-diphosphate [h] + 1 Sulfoquinovosyl diacylglycerol (C22:6) [h]
@N_mgdg_pf	Nannochloropsis MGDG pool formation	0	0	1000	Organism-specific rx. Nanno rxn will run in default mode, but will be restricted in Chlamy or Phaeo mode	14 1,2-Diacyl-3-O-galactosyl-sn-glycerol (14:0) [h] + 15 1,2-Diacyl-3-O-galactosyl-sn-glycerol (16:0) [h] + 18 1,2-Diacyl-3-O-galactosyl-sn-glycerol (16:1) [h] + 1 1,2-Diacyl-3-O-galactosyl-sn-glycerol (18:1) [h] + 1 1,2-Diacyl-3-O-galactosyl-sn-glycerol (18:2) [h] + 2 1,2-Diacyl-3-O-galactosyl-sn-glycerol (20:4) [h] + 47 1,2-Diacyl-3-O-galactosyl-sn-glycerol (20:5) [h] + 2 1,2-Diacyl-3-O-galacto…
@N_dgdg_pf	Nannochloropsis DGDG pool formation	0	0	1000	Organism-specific rx. Nanno rxn will run in default mode, but will be restricted in Chlamy or Phaeo mode	7 Digalactosyl-diacylglycerol (C14:0) [h] + 36 Digalactosyl-diacylglycerol (C16:0) [h] + 34 Digalactosyl-diacylglycerol (C16:1) [h] + 2 Digalactosyl-diacylglycerol (C18:1) [h] + 2 Digalactosyl-diacylglycerol (C18:2) [h] + 19 Digalactosyl-diacylglycerol (C20:5) [h] -> 1 Nannochloropsis DGDG [h]
@N_sqdg_pf	Nannochloropsis SQDG pool formation	0	0	1000	Organism-specific rx. Nanno rxn will run in default mode, but will be restricted in Chlamy or Phaeo mode	52 Sulfoquinovosyl diacylglycerol (C16:0) [h] + 41 Sulfoquinovosyl diacylglycerol (C16:1) [h] + 1 Sulfoquinovosyl diacylglycerol (C20:5) [h] + 6 Sulfoquinovosyl diacylglycerol (C14:0) [h] -> 1 Nannochloropsis SQDG [h]
@N_ncmemprod	Nannochloropsis chloroplast membrane lipid pool formation	0	0	1000	Organism-specific rx. Nanno rxn will run in default mode, but will be restricted in Chlamy or Phaeo mode	0.27 Nannochloropsis MGDG [h] + 0.25 Nannochloropsis DGDG [h] + 1 Nannochloropsis SQDG [h] -> 1 Nannochloropsis chloroplast membrane lipid fraction [h]
@C_mgdg183synth	UDPgalactose 1,2-diacylglycerol 3-beta-D-galactosyltransferase (n-C18 3)	0	0	0	Organism-specific rx	1 1,2-Diacyl-sn-glycerol (C18:3) [h] + 1 UDP-D-galactose [h] --- 1 Proton [h] + 1 Uridine 5'-diphosphate [h] + 1 1,2-Diacyl-3-O-galactosyl-sn-glycerol (18:3) [h]
@C_dgdg183synth	Galactolipid galactosyltransferase	0	0	0	Organism-specific rx	2 1,2-Diacyl-3-O-galactosyl-sn-glycerol (18:3) [h] --- 1 1,2-Diacyl-sn-glycerol (C18:3) [h] + 1 Digalactosyl-diacylglycerol (C18:3) [h]
@C_sqdg183synth	Sulfoquinovosyltransferase (n-C18 3)	0	0	0	Organism-specific rx	1 UDP-6-sulfoquinovose [h] + 1 1,2-Diacyl-sn-glycerol (C18:3) [h] --- 1 Uridine 5'-diphosphate [h] + 1 Sulfoquinovosyl diacylglycerol (C18:3) [h]
@C_mgdg_pf	Chlamydomonas MGDG pool formation	0	0	0	Organism-specific rx	1 1,2-Diacyl-3-O-galactosyl-sn-glycerol (14:0) [h] + 25 1,2-Diacyl-3-O-galactosyl-sn-glycerol (16:0) [h] + 2 1,2-Diacyl-3-O-galactosyl-sn-glycerol (16:1) [h] + 3 1,2-Diacyl-3-O-galactosyl-sn-glycerol (18:1) [h] + 3 1,2-Diacyl-3-O-galactosyl-sn-glycerol (18:2) [h] + 1 1,2-Diacyl-3-O-galactosyl-sn-glycerol (20:4) [h] + 20 1,2-Diacyl-3-O-galactosyl-sn-glycerol (20:5) [h] + 4 1,2-Diacyl-3-O-galactosy…
@C_dgdg_pf	Chlamydomonas DGDG pool formation	0	0	0	Organism-specific rx	1 Digalactosyl-diacylglycerol (C14:0) [h] + 25 Digalactosyl-diacylglycerol (C16:0) [h] + 2 Digalactosyl-diacylglycerol (C16:1) [h] + 3 Digalactosyl-diacylglycerol (C18:1) [h] + 3 Digalactosyl-diacylglycerol (C18:2) [h] + 1 Digalactosyl-diacylglycerol (C20:4) [h] + 20 Digalactosyl-diacylglycerol (C20:5) [h] + 4 Digalactosyl-diacylglycerol (C22:6) [h] + 14 Digalactosyl-diacylglycerol (C18:0) [h] + …
@C_sqdg_pf	Chlamydomonas SQDG pool formation	0	0	0	Organism-specific rx	25 Sulfoquinovosyl diacylglycerol (C16:0) [h] + 2 Sulfoquinovosyl diacylglycerol (C16:1) [h] + 3 Sulfoquinovosyl diacylglycerol (C18:1) [h] + 3 Sulfoquinovosyl diacylglycerol (C18:2) [h] + 1 Sulfoquinovosyl diacylglycerol (C20:4) [h] + 20 Sulfoquinovosyl diacylglycerol (C20:5) [h] + 1 Sulfoquinovosyl diacylglycerol (C14:0) [h] + 4 Sulfoquinovosyl diacylglycerol (C22:6) [h] + 14 Sulfoquinovosyl di…
@C_ccmemprod	Chlamydomonas chloroplast membrane lipid pool formation	0	0	0	Organism-specific rx	1 Chlamydomonas MGDG [h] + 0.36 Chlamydomonas DGDG [h] + 0.24 Chlamydomonas SQDG [h] --- 1 Chlamydomonas chloroplast membrane lipid fraction [h]
@P_mgdg_pf	Phaeodactylum MGDG pool formation	0	0	0	Organism-specific rx	12 1,2-Diacyl-3-O-galactosyl-sn-glycerol (14:0) [h] + 14 1,2-Diacyl-3-O-galactosyl-sn-glycerol (16:0) [h] + 31 1,2-Diacyl-3-O-galactosyl-sn-glycerol (16:1) [h] + 6 1,2-Diacyl-3-O-galactosyl-sn-glycerol (18:1) [h] + 31 1,2-Diacyl-3-O-galactosyl-sn-glycerol (20:5) [h] + 4 1,2-Diacyl-3-O-galactosyl-sn-glycerol (22:6) [h] + 2 1,2-Diacyl-3-O-galactosyl-sn-glycerol (18:0) [h] --- 1 Phaeodactylum MGDG […
@P_dgdg_pf	Phaeodactylum DGDG pool formation	0	0	0	Organism-specific rx	12 Digalactosyl-diacylglycerol (C14:0) [h] + 14 Digalactosyl-diacylglycerol (C16:0) [h] + 31 Digalactosyl-diacylglycerol (C16:1) [h] + 6 Digalactosyl-diacylglycerol (C18:1) [h] + 31 Digalactosyl-diacylglycerol (C20:5) [h] + 4 Digalactosyl-diacylglycerol (C22:6) [h] + 2 Digalactosyl-diacylglycerol (C18:0) [h] --- 1 Phaeodactylum DGDG [h]
@P_sqdg_pf	Phaeodactylum SQDG pool formation	0	0	0	Organism-specific rx	14 Sulfoquinovosyl diacylglycerol (C16:0) [h] + 31 Sulfoquinovosyl diacylglycerol (C16:1) [h] + 6 Sulfoquinovosyl diacylglycerol (C18:1) [h] + 31 Sulfoquinovosyl diacylglycerol (C20:5) [h] + 12 Sulfoquinovosyl diacylglycerol (C14:0) [h] + 4 Sulfoquinovosyl diacylglycerol (C22:6) [h] + 2 Sulfoquinovosyl diacylglycerol (C18:0) [h] --- 1 Phaeodactylum SQDG [h]
@P_pcmemprod	Phaeodactylum chloroplast membrane lipid pool formation	0	0	0	Organism-specific rx	1 Phaeodactylum MGDG [h] + 0.3 Phaeodactylum DGDG [h] + 0.34 Phaeodactylum SQDG [h] --- 1 Phaeodactylum chloroplast membrane lipid fraction [h]
@C_CRETINOLOR1_s	11-cis-retinol:NAD oxidoreductase	1	0	0	Organism-specific rx	1 Nicotinamide adenine dinucleotide [s] + 1 11-cis-Retinol [s] --- 1 Proton [s] + 1 Reduced nicotinamide adenine dinucleotide [s] + 1 11-cis-Retinal [s]
@C_CRETINOLOR2_s	11-cis-retinol: NADP oxidoreductase	1	0	0	Organism-specific rx	1 11-cis-Retinol [s] + 1 Nicotinamide adenine dinucleotide phosphate [s] --- 1 Proton [s] + 1 11-cis-Retinal [s] + 1 Reduced nicotinamide adenine dinucleotide phosphate [s]
@C_TRETINOLOR1_s	Retinol:NAD oxidoreductase	1	0	0	Organism-specific rx	1 Proton [s] + 1 Reduced nicotinamide adenine dinucleotide [s] + 1 Retinal [s] --- 1 Nicotinamide adenine dinucleotide [s] + 1 Retinol [s]
@C_TRETINOLOR2_s	Retinol: NADP oxidoreductase	1	0	0	Organism-specific rx	1 Proton [s] + 1 Reduced nicotinamide adenine dinucleotide phosphate [s] + 1 Retinal [s] --- 1 Nicotinamide adenine dinucleotide phosphate [s] + 1 Retinol [s]
@C_BATHORHODOPSINI_s	Bathorhodopsin isomerase (spontaneous)	0	0	0	Organism-specific rx	1 Bathorhodopsin [s] --- 1 Lumirhodopsin [s]
@C_CRETINOLPMTACT_s	Palmitoyl-CoA:retinol O-acyltransferase (cis-retinol)	0	0	0	Organism-specific rx	1 11-cis-Retinol [s] + 1 Hexadecanoyl-CoA [s] --- 1 Coenzyme A [s] + 1 11-cis-Retinyl palmitate [s]
@C_LUMIRHODOPSINI_s	Lumirhodopsin isomerase (spontaneous)	0	0	0	Organism-specific rx	1 Lumirhodopsin [s] --- 1 Metarhodopsin [s]
@C_METARHODOPSINH_s	Metarhodopsin hydrolase (spontaneous)	0	0	0	Organism-specific rx	1 Metarhodopsin [s] + 1 Water [s] --- 2 Proton [s] + 1 Retinal [s]
@C_RETACIH_s	All-trans-retinyl ester isomerohydrolase (acetate-utilizing)	0	0	0	Organism-specific rx	1 Water [s] + 1 all-trans-Retinyl acetate [s] --- 1 Proton [s] + 1 11-cis-Retinol [s] + 1 Acetate [s]
@C_RETINOLACACT_s	Acetyl-CoA:retinol O-acyltransferase	0	0	0	Organism-specific rx	1 Retinol [s] + 1 Acetyl coenzyme A [s] --- 1 Coenzyme A [s] + 1 all-trans-Retinyl acetate [s]
@C_RETINOLSAT_s	Retinol saturase	0	0	0	Organism-specific rx	1 Proton [s] + 1 Reduced nicotinamide adenine dinucleotide phosphate [s] + 1 Retinol [s] --- 1 Nicotinamide adenine dinucleotide phosphate [s] + 1 13,14-Dihydroretinol [s]
@C_RETPALMIH_s	All-trans-retinyl ester isomerohydrolase (palmitate-utilizing)	0	0	0	Organism-specific rx	1 Water [s] + 1 all-trans-Retinyl palmitate [s] --- 1 Proton [s] + 1 11-cis-Retinol [s] + 1 Hexadecanoic acid [s]
@C_RHODOPSINI_s	Rhodopsin photoisomerase (spontaneous, light-requiring)	0	0	0	Organism-specific rx	1.6 Photon [s] + 1 Rhodopsin [s] --- 1 Bathorhodopsin [s]
@C_RHODOPSINRT_s	Rhodopsin retinyltransferase (spontaneous)	0	0	0	Organism-specific rx	2 Proton [s] + 1 11-cis-Retinal [s] --- 1 Water [s] + 1 Rhodopsin [s]
@C_TRETINOLPMTACT_s	Palmitoyl-CoA:retinol O-acyltransferase (trans-retinol)	0	0	0	Organism-specific rx	1 Retinol [s] + 1 Hexadecanoyl-CoA [s] --- 1 Coenzyme A [s] + 1 all-trans-Retinyl palmitate [s]
@C_R03049_s	11-cis-Retinyl-palmitate acylhydrolase	1	0	0	Organism-specific rx	1 11-cis-Retinyl palmitate [s] + 1 Water [s] --- 1 11-cis-Retinol [s] + 1 Hexadecanoic acid [s]
@C_ACts_s	Acetate transport, eyespot	1	0	0	Organism-specific rx	1 Acetate [h] --- 1 Acetate [s]
@C_ACCOAts_s	Acetyl-CoA transport (eyespot)	1	0	0	Organism-specific rx	1 Acetyl coenzyme A [h] --- 1 Acetyl coenzyme A [s]
@C_HDCAts_s	Hexadecanoate (n-C16:0) transport, eyespot	1	0	0	Organism-specific rx	1 Hexadecanoic acid [h] --- 1 Hexadecanoic acid [s]
@C_COAts_s	CoA transport (eyespot)	1	0	0	Organism-specific rx	1 Coenzyme A [h] --- 1 Coenzyme A [s]
@C_H2Ots_s	Water transport, eyespot	1	0	0	Organism-specific rx	1 Water [h] --- 1 Water [s]
@C_Hts_s	Proton transport, eyespot	1	0	0	Organism-specific rx	1 Proton [h] --- 1 Proton [s]
@C_NADHts_s	NADH transport, eyespot	1	0	0	Organism-specific rx	1 Reduced nicotinamide adenine dinucleotide [h] --- 1 Reduced nicotinamide adenine dinucleotide [s]
@C_NADPHts_s	NADPH transport, eyespot	1	0	0	Organism-specific rx	1 Reduced nicotinamide adenine dinucleotide phosphate [h] --- 1 Reduced nicotinamide adenine dinucleotide phosphate [s]
@C_NADPts_s	NADP+ transport, eyespot	1	0	0	Organism-specific rx	1 Nicotinamide adenine dinucleotide phosphate [h] --- 1 Nicotinamide adenine dinucleotide phosphate [s]
@C_NADts_s	NAD+ transport, eyespot	1	0	0	Organism-specific rx	1 Nicotinamide adenine dinucleotide [h] --- 1 Nicotinamide adenine dinucleotide [s]
@C_PMTCOAts_s	Palmitoyl-CoA transport (eyespot)	1	0	0	Organism-specific rx	1 Hexadecanoyl-CoA [h] --- 1 Hexadecanoyl-CoA [s]
@C_RETINALts_s	Retinal transport (eyespot)	1	0	0	Organism-specific rx	1 Retinal [h] --- 1 Retinal [s]
@N_ncprot_h	Nannochloropsis protein -> Chloroplast protein fraction	0	0	1000	Organism-specific rx. Nanno rxn will run in default mode, but will be restricted in Chlamy or Phaeo mode	1 Nannochloropsis chloroplast protein [h] -> 1 Chloroplast protein fraction [h]
@C_ccprot_h	Chlamydomonas protein -> Chloroplast protein fraction	0	0	0	Organism-specific rx	1 Chlamydomonas chloroplast protein [h] --- 1 Chloroplast protein fraction [h]
@P_pcprot_h	Phaeodactylum protein -> Chloroplast protein fraction	0	0	0	Organism-specific rx	1 Phaeodactylum chloroplast protein [h] --- 1 Chloroplast protein fraction [h]
Tr_cprot_c	Chloroplast protein transport h -> c	0	0	1000	Rx made irreversible to make sure compound is produced by chloroplast	1 Chloroplast protein fraction [h] -> 1 Chloroplast protein fraction [c]
B_cprot[c]	B_cprot[c]	0	0	1000	Rx made irreversible to make sure compound is produced by chloroplast	1 Chloroplast protein fraction [c] ->
@N_ncmem_h	Nannochloropsis membrane -> Chloroplast membrane fraction	0	0	1000	Organism-specific rx. Nanno rxn will run in default mode, but will be restricted in Chlamy or Phaeo mode	1 Nannochloropsis chloroplast membrane lipid fraction [h] -> 1 Chloroplast membrane fraction [h]
@C_ccmem_h	Chlamydomonas membrane -> Chloroplast membrane fraction	0	0	0	Organism-specific rx	1 Chlamydomonas chloroplast membrane lipid fraction [h] --- 1 Chloroplast membrane fraction [h]
@P_pcmem_h	Phaeodactylum membrane -> Chloroplast membrane fraction	0	0	0	Organism-specific rx	1 Phaeodactylum chloroplast membrane lipid fraction [h] --- 1 Chloroplast membrane fraction [h]
Tr_cmem_c	Chloroplast membrane transport h -> c	0	0	1000	Rx made irreversible to make sure compound is produced by chloroplast	1 Chloroplast membrane fraction [h] -> 1 Chloroplast membrane fraction [c]
B_cmem[c]	B_cmem[c]	0	0	1000	Rx made irreversible to make sure compound is produced by chloroplast	1 Chloroplast membrane fraction [c] ->
@N_R05345_h	Echinenone synthesis	1	-1000	1000	Organism-specific rx. Nanno rxn will run in default mode, but will be restricted in Chlamy or Phaeo mode	1 beta-Carotene [h] <=> 1 Echinenone [h]
@N_R07563_h	Beta-carotene ketolase(crtO or crtW)	1	-1000	1000	Organism-specific rx. Nanno rxn will run in default mode, but will be restricted in Chlamy or Phaeo mode	1 Echinenone [h] <=> 1 Canthaxanthin [h]
@N_R07568_h	Canthaxanthin,reduced ferredoxin [iron-sulfur] cluster:oxygen 3-oxidoreductase	0	0	1000	Organism-specific rx. Nanno rxn will run in default mode, but will be restricted in Chlamy or Phaeo mode	1 Proton [h] + 2 Reduced ferredoxin [h] + 1 Oxygen [h] + 1 Canthaxanthin [h] -> 2 Oxidized ferredoxin [h] + 1 Water [h] + 1 Phoenicoxanthin [h]
@N_R07572_h	Phoenicoxanthin,reduced ferredoxin [iron-sulfur] cluster:oxygen 3'-oxidoreductase	0	0	1000	Organism-specific rx. Nanno rxn will run in default mode, but will be restricted in Chlamy or Phaeo mode	1 Proton [h] + 2 Reduced ferredoxin [h] + 1 Oxygen [h] + 1 Phoenicoxanthin [h] -> 2 Oxidized ferredoxin [h] + 1 Water [h] + 1 Astaxanthin [h]
@N_R07571_h	Beta-carotene ketolase(crtW)	1	-1000	1000	Organism-specific rx. Nanno rxn will run in default mode, but will be restricted in Chlamy or Phaeo mode	1 Zeaxanthin [h] <=> 1 Adonixanthin [h]
@N_R07573_h	Beta-carotene ketolase(crtW)	1	-1000	1000	Organism-specific rx. Nanno rxn will run in default mode, but will be restricted in Chlamy or Phaeo mode	1 Adonixanthin [h] <=> 1 Astaxanthin [h]
@C_R09067_h	Chlorophyllide-b:phytyl-diphosphate phytyltransferase	1	0	0	Organism-specific rx	1 Phytyl diphosphate [h] + 1 Chlorophyllide b [h] --- 1 Diphosphate [h] + 1 Chlorophyll b [h]
@C_R07851_h	Alpha-cryptoxanthin,reduced ferredoxin [iron-sulfur] cluster:oxygen 3-oxidoreductase	0	0	0	Organism-specific rx	1 Proton [h] + 2 Reduced ferredoxin [h] + 1 Oxygen [h] + 1 alpha-Cryptoxanthin [h] --- 2 Oxidized ferredoxin [h] + 1 Water [h] + 1 Lutein [h]
@N_pigm	Nannochloropsis pigment fraction assembly	0	0	1000	Organism-specific rx. Nanno rxn will run in default mode, but will be restricted in Chlamy or Phaeo mode	92.6 Chlorophyll a [h] + 1 beta-Carotene [h] + 37.4 Violaxanthin [h] + 1 Zeaxanthin [h] + 3.5 Antheraxanthin [h] + 4.5 Canthaxanthin [h] + 6.7 Astaxanthin [h] -> 1 Nannochloropsis pigment fraction [h]
@C_pigm	Chlamydomonas pigment fraction assembly	0	0	0	Organism-specific rx	100 Chlorophyll a [h] + 13.17 beta-Carotene [h] + 0.85 alpha-Carotene [h] + 9.25 Violaxanthin [h] + 7.21 Neoxanthin [h] + 49.68 Chlorophyll b [h] + 16.69 Lutein [h] --- 1 Chlamydomonas pigment fraction [h]
@P_pigm	Phaeodactylum pigment fraction assembly	0	0	0	Organism-specific rx	100 Chlorophyll a [h] --- 1 Phaeodactylum pigment fraction [h]
@N_chlpig	Nannochloropsis pigments -> Chloroplast pigment fraction	0	0	1000	Organism-specific rx. Nanno rxn will run in default mode, but will be restricted in Chlamy or Phaeo mode	1 Nannochloropsis pigment fraction [h] -> 1 Chloroplast pigment fraction [h]
@C_chlpig	Chamydomonas pigments -> Chloroplast pigment fraction	0	0	0	Organism-specific rx	1 Chlamydomonas pigment fraction [h] --- 1 Chloroplast pigment fraction [h]
@P_chlpig	Phaeodactylum pigments -> Chloroplast pigment fraction	0	0	0	Organism-specific rx	1 Phaeodactylum pigment fraction [h] --- 1 Chloroplast pigment fraction [h]
Tr_chlpig	Chloroplast pigment transport h -> c	0	0	1000	Rx made irreversible to make sure compound is produced by chloroplast	1 Chloroplast pigment fraction [h] -> 1 Chloroplast pigment fraction [c]
@C_eyephot_s	Photon import h -> s	0	0	0	Organism-specific rx	1 Photon [h] --- 1 Photon [s]
@P_dhag3psynth	Glycerol-3-phosphate:acyl-coa acyltransferase C22:6 (Phaeo specific)	0	0	0	Organism-specific rx	1 sn-Glycerol 3-phosphate [h] + 1 (4Z,7Z,10Z,13Z,16Z,19Z)-Docosahexaenoyl-CoA [h] --- 1 Coenzyme A [h] + 1 (4Z,7Z,10Z,13Z,16Z,19Z)-Docosahexaenoyl-sn-glycerol 3-phosphate [h]
@P_R02241_c226_h	Acyl-CoA:1-acyl-sn-glycerol-3-phosphate 2-O-acyltransferase (Phaeo specific)	1	0	0	Organism-specific rx	1 (4Z,7Z,10Z,13Z,16Z,19Z)-Docosahexaenoyl-CoA [h] + 1 (4Z,7Z,10Z,13Z,16Z,19Z)-Docosahexaenoyl-sn-glycerol 3-phosphate [h] --- 1 Coenzyme A [h] + 1 Phosphatidate (22:6) [h]
@P_dg226synth	Phosphatidate phosphatase (n-C22:6) (Phaeo specific)	0	0	0	Organism-specific rx	1 Water [h] + 1 Phosphatidate (22:6) [h] --- 1 Orthophosphate [h] + 1 1,2-Diacyl-sn-glycerol (C22:6) [h]
@P_mgdg226synth	UDPgalactose 1,2-diacylglycerol 3-beta-D-galactosyltransferase (n-C22:6) (Phaeo specific)	0	0	0	Organism-specific rx	1 UDP-D-galactose [h] + 1 1,2-Diacyl-sn-glycerol (C22:6) [h] --- 1 Proton [h] + 1 Uridine 5'-diphosphate [h] + 1 1,2-Diacyl-3-O-galactosyl-sn-glycerol (22:6) [h]
@P_dgdg226synth	Galactolipid galactosyltransferase (Phaeo specific)	0	0	0	Organism-specific rx	2 1,2-Diacyl-3-O-galactosyl-sn-glycerol (22:6) [h] --- 1 1,2-Diacyl-sn-glycerol (C22:6) [h] + 1 Digalactosyl-diacylglycerol (C22:6) [h]
@P_sqdg226synth	Sulfoquinovosyltransferase (n-C22 6) (Phaeo specific)	0	0	0	Organism-specific rx	1 UDP-6-sulfoquinovose [h] + 1 1,2-Diacyl-sn-glycerol (C22:6) [h] --- 1 Uridine 5'-diphosphate [h] + 1 Sulfoquinovosyl diacylglycerol (C22:6) [h]
Tr_ile-l	L-Isoleucine transport h -> c	0	0	1000	Rx made irreversible to make sure essential amino acid is produced by chloroplast	1 L-Isoleucine [h] -> 1 L-Isoleucine [c]
B_ile-l[c]	B_ile-l[c]	0	0	1000	Rx made irreversible to make sure essential amino acid is produced by chloroplast	1 L-Isoleucine [c] ->
Tr_leu-l	L-Leucine transport h -> c	0	0	1000	Rx made irreversible to make sure essential amino acid is produced by chloroplast	1 L-Leucine [h] -> 1 L-Leucine [c]
B_leu-l[c]	B_leu-l[c]	0	0	1000	Rx made irreversible to make sure essential amino acid is produced by chloroplast	1 L-Leucine [c] ->
Tr_lys-l	L-Lysine transport h -> c	0	0	1000	Rx made irreversible to make sure essential amino acid is produced by chloroplast	1 L-Lysine [h] -> 1 L-Lysine [c]
B_lys-l[c]	B_lys-l[c]	0	0	1000	Rx made irreversible to make sure essential amino acid is produced by chloroplast	1 L-Lysine [c] ->
Tr_met-l	L-Methionine transport h -> c	0	0	1000	Rx made irreversible to make sure essential amino acid is produced by chloroplast	1 L-Methionine [h] -> 1 L-Methionine [c]
B_met-l[c]	B_met-l[c]	0	0	1000	Rx made irreversible to make sure essential amino acid is produced by chloroplast	1 L-Methionine [c] ->
Tr_phe-l	L-Phenylalanine transport h -> c	0	0	1000	Rx made irreversible to make sure essential amino acid is produced by chloroplast	1 L-Phenylalanine [h] -> 1 L-Phenylalanine [c]
B_phe-l[c]	B_phe-l[c]	0	0	1000	Rx made irreversible to make sure essential amino acid is produced by chloroplast	1 L-Phenylalanine [c] ->
Tr_thr-l	L-Threonine transport h -> c	0	0	1000	Rx made irreversible to make sure essential amino acid is produced by chloroplast	1 L-Threonine [h] -> 1 L-Threonine [c]
B_thr-l[c]	B_thr-l[c]	0	0	1000	Rx made irreversible to make sure essential amino acid is produced by chloroplast	1 L-Threonine [c] ->
Tr_trp-l	L-Tryptophan transport h -> c	0	0	1000	Rx made irreversible to make sure essential amino acid is produced by chloroplast	1 L-Tryptophan [h] -> 1 L-Tryptophan [c]
B_trp-l[c]	B_trp-l[c]	0	0	1000	Rx made irreversible to make sure essential amino acid is produced by chloroplast	1 L-Tryptophan [c] ->
Tr_tyr-l	L-Tyrosine transport h -> c	0	0	1000	Rx made irreversible to make sure essential amino acid is produced by chloroplast	1 L-Tyrosine [h] -> 1 L-Tyrosine [c]
B_tyr-l[c]	B_tyr-l[c]	0	0	1000	Rx made irreversible to make sure essential amino acid is produced by chloroplast	1 L-Tyrosine [c] ->
Tr_val-l	L-Valine transport h -> c	0	0	1000	Rx made irreversible to make sure essential amino acid is produced by chloroplast	1 L-Valine [h] -> 1 L-Valine [c]
B_val-l[c]	B_val-l[c]	0	0	1000	Rx made irreversible to make sure essential amino acid is produced by chloroplast	1 L-Valine [c] ->
@N_bio	Nannochloropsis chloroplast biomass	0	0	1000	Organism-specific rx. Nanno rxn will run in default mode, but will be restricted in Chlamy or Phaeo mode	5 Proton [h] + 10 Adenosine 5'-triphosphate [h] + 5 Water [h] + 5 Reduced nicotinamide adenine dinucleotide phosphate [h] + 2.5 Oxygen [h] + 1 Nannochloropsis chloroplast protein [h] + 1 Nannochloropsis chloroplast membrane lipid fraction [h] + 1 Nannochloropsis pigment fraction [h] -> 10 Adenosine 5'-diphosphate [h] + 10 Orthophosphate [h] + 5 Nicotinamide adenine dinucleotide phosphate [h]
@C_bio	Chlamydomonas chloroplast biomass	0	0	0	Organism-specific rx	5 Proton [h] + 10 Adenosine 5'-triphosphate [h] + 5 Water [h] + 5 Reduced nicotinamide adenine dinucleotide phosphate [h] + 2.5 Oxygen [h] + 1 Chlamydomonas chloroplast protein [h] + 1 Chlamydomonas chloroplast membrane lipid fraction [h] + 1 Chlamydomonas pigment fraction [h] --- 10 Adenosine 5'-diphosphate [h] + 10 Orthophosphate [h] + 5 Nicotinamide adenine dinucleotide phosphate [h]
@P_bio	Phaeodactylum chloroplast biomass	0	0	0	Organism-specific rx	5 Proton [h] + 10 Adenosine 5'-triphosphate [h] + 5 Water [h] + 5 Reduced nicotinamide adenine dinucleotide phosphate [h] + 2.5 Oxygen [h] + 1 Phaeodactylum chloroplast protein [h] + 1 Phaeodactylum chloroplast membrane lipid fraction [h] + 1 Phaeodactylum pigment fraction [h] --- 10 Adenosine 5'-diphosphate [h] + 10 Orthophosphate [h] + 5 Nicotinamide adenine dinucleotide phosphate [h]
