# Supplementary material for: An adjustable algal chloroplast plug-and-play model for genome-scale metabolic models
Source: PLoS One. 2020 Feb 24;15(2):e0229408. doi: 10.1371/journal.pone.0229408 (PMC7039451; doi:10.1371/journal.pone.0229408)
Supplement: S2 Table — List of genes that proved to be critical to normal growth of the iGR774 model. (XLSX) [file pone.0229408.s006.xlsx]

## Sheet: Sheet1
S6 Table - Critical genes
Gene	Knockout growth rate
Naga_100001g16	0
Naga_100002g173	0
Naga_100004g146	0
Naga_100005g43	0
Naga_100008g68	0
Naga_100010g107	0
Naga_100010g28	0
Naga_100010g65	0
Naga_100013g52	0
Naga_100017g28	0
Naga_100018g63	0.02562
Naga_100020g10	0
Naga_100024g18	0
Naga_100035g25	0
Naga_100038g41	0
Naga_100038g9	0
Naga_100040g15	0
Naga_100052g15	0
Naga_100061g16	0
Naga_100064g23	0
Naga_100067g6	0
Naga_100079g5	0
Naga_100081g16	0.02202
Naga_100092g5	0
Naga_100106g21	0
Naga_100113g7	0
Naga_100125g4	0
Naga_100157g10	0
Naga_100161g10	0
Naga_100174g4	0
Naga_100207g6	0
Naga_100208g4	0
Naga_100247g7	0
Naga_100427g4	0
Naga_100484g5	0
Naga_100548g3	0
Naga_100605g1	0
Naga_100955g2	0
Naga_101049g3	0
Naga_101053g1	0
Naga_101365g1	0
Naga_101620g1	0
Naga_102438g1	0
Naga_102884g1	0.023412
Naga_1Chloroplast14	0
Naga_1Chloroplast29	0
NannoCCMP1779_10463-mRNA-1	0
augustus_masked-nanno_6323-abinit-gene-0,1	0
NannoCCMP1779_11420-mRNA-1	0
CCMP1779_6260-mRNA-1	0
CCMP1779_4019-mRNA-1	0
P418_p026	0
P418_p108	0
P418_p075	0
P418_p076	0
P418_p011	0
P418_p012	0
P418_p111	0
P418_p023	0
P418_p014	0
P418_p121	0
P418_p013	0
P418_p110	0
P418_p109	0
P418_p002	0
P418_p017	0
P418_p069	0
P418_p048	0
P418_p120	0
CCMP1779_1077-mRNA-1	0
nanno_24:8196,,7864	0
P418_p030	0
P418_p115	0
P418_p116	0
P418_p122	0
P418_p020	0
nanno_798:86361,,86944	0
nanno_812:37141,,36722	0
P418_p125	0
P418_p124	0
P418_p063	0
P418_p022	0
P418_p112	0
P418_p068	0
P418_p015	0
P418_p062	0
P418_p008	0
nanno_1036:17495,,20160	0
nanno_427:12789,,11620	0
snap_masked-nanno_87-abinit-gene-0,5	0
NannoCCMP1779_2013-mRNA-1	0
augustus_masked-nanno_3186-abinit-gene-0,3	0
CCMP1779_5041-mRNA-1	0
augustus_masked-nanno_5244-abinit-gene-0,0	0
NannoCCMP1779_6999-mRNA-1	0
augustus_masked-nanno_1453-abinit-gene-0,0	0
NannoCCMP1779_10955-mRNA-1	0
nanno_6106:166,,811	0
P418_p046	0
P418_p033	0
P418_p032	0
P418_p045	0
P418_p044	0
P418_p043	0
P418_p042	0
NGA_2031100	0
NGA_0469100	0
NGA_0392400	0
NGA_0437100	0
NGA_0081800	0
