# Supplementary material for: An adjustable algal chloroplast plug-and-play model for genome-scale metabolic models
Source: PLoS One. 2020 Feb 24;15(2):e0229408. doi: 10.1371/journal.pone.0229408 (PMC7039451; doi:10.1371/journal.pone.0229408)
Supplement: S3 Table — List of fluxes resulting from optimization of a mini-model consisting of only the photosynthetic electron transport chain and the Calvin-Benson cycle. (XLSX) [file pone.0229408.s007.xlsx]

## Sheet: Ark1
S7 Table - Photosynthesis and Calvin-Benson cycle fluxes
Reaction name	Flux		Reaction equation
Electron transport P680 -> Pheophytin a	500		1 Reduced P680 [u] + 1 Oxidized Pheophytin a [u] -> 1 Oxidized P680 [u] + 1 Reduced Pheophytin a [u]
Electron transport P680 -> QA	500		1 Reduced Pheophytin a [u] + 1 Oxidized QA [u] -> 1 Oxidized Pheophytin a [u] + 1 Reduced QA [u]
Manganese cluster S-cycling, S0 -> S1	125		1 PSII photon [u] + 1 Manganese-cluster III,III,III,IV [u] + 1 Oxidized photosynthetic Tyr [u] -> 1 Manganese-cluster III,III,IV,IV [u] + 1 Reduced photosynthetic Tyr [u] + 1 Proton [u]
Manganese cluster S-cycling, S1 -> S2	125		1 PSII photon [u] + 1 Oxidized photosynthetic Tyr [u] + 1 Manganese-cluster III,III,IV,IV [u] -> 1 Reduced photosynthetic Tyr [u] + 1 Manganese-cluster III,IV,IV,IV [u]
Manganese cluster S-cycling, S2 -> S3	125		1 PSII photon [u] + 1 Oxidized photosynthetic Tyr [u] + 1 Manganese-cluster III,IV,IV,IV [u] + 1 Water [u] -> 1 Reduced photosynthetic Tyr [u] + 1 Proton [u] + 1 Manganese-cluster IV,IV,IV,IV_1 [u]
Manganese cluster S-cycling, S3 -> S4	125		1 PSII photon [u] + 1 Oxidized photosynthetic Tyr [u] + 1 Manganese-cluster IV,IV,IV,IV_1 [u] -> 1 Reduced photosynthetic Tyr [u] + 1 Proton [u] + 1 Manganese-cluster IV,IV,IV,IV_2 [u]
Manganese cluster S-cycling, S4 -> S0	125		1 Water [u] + 1 Manganese-cluster IV,IV,IV,IV_2 [u] -> 1 Manganese-cluster III,III,III,IV [u] + 1 Proton [u] + 1 Oxygen [u]
Electron transport Yz -> P680	500		1 Oxidized P680 [u] + 1 Reduced photosynthetic Tyr [u] -> 1 Reduced P680 [u] + 1 Oxidized photosynthetic Tyr [u]
First reduction of QB	250		1 Reduced QA [u] + 1 Oxidized QB [u] -> 1 Oxidized QA [u] + 1 Semireduced QB [u]
Second reduction of QB	250		1 Reduced QA [u] + 1 Semireduced QB [u] -> 1 Oxidized QA [u] + 1 Reduced QB [u]
QB enters the PQ pool	250		1 Reduced QB [u] + 2 Proton [h] -> 1 Reduced plastoquinone [u]
Docking of PQ to PSII -> QB(ox)	250		1 Oxidized plastoquinone [u] -> 1 Oxidized QB [u]
Reduction of Rieske ISP in cyt b6f complex	500		1 Reduced plastoquinone [u] + 1 Oxidized Rieske Iron Sulphur Protein [u] -> 2 Proton [u] + 1 Plastoquinone radical [u] + 1 Reduced Rieske Iron Sulphur Protein [u]
Electron transfer from Rieske ISP to Cyt f	500		1 Reduced Rieske Iron Sulphur Protein [u] + 1 Oxidized Cytochrome f [u] -> 1 Oxidized Rieske Iron Sulphur Protein [u] + 1 Reduced Cytochrome f [u]
Electron transfer from Cyt f to PC	500		1 Reduced Cytochrome f [u] + 1 Oxidized plastocyanin [u] -> 1 Oxidized Cytochrome f [u] + 1 Reduced plastocyanin [u]
Electron transfer from PQ radical to Heme bp	500		1 Plastoquinone radical [u] + 1 Oxidized Heme bp [u] -> 1 Oxidized plastoquinone [u] + 1 Reduced Heme bp [u]
First reduction of Heme bn/Heme cn by Heme bp	250		1 Reduced Heme bp [u] + 1 Heme bn/Heme cn (oxidized/oxidized) [u] -> 1 Oxidized Heme bp [u] + 1 Heme bn/Heme cn (reduced/oxidized) [u]
Second reduction of Heme bn/Heme cn by Heme bp	250		1 Reduced Heme bp [u] + 1 Heme bn/Heme cn (reduced/oxidized) [u] -> 1 Oxidized Heme bp [u] + 1 Heme bn/Heme cn (reduced/reduced) [u]
Re-oxidation of Heme bn/Heme cn and generation of secondary PQH2	250		2 Proton [h] + 1 Oxidized plastoquinone [u] + 1 Heme bn/Heme cn (reduced/reduced) [u] -> 1 Reduced plastoquinone [u] + 1 Heme bn/Heme cn (oxidized/oxidized) [u]
Excitation of P700	500		1 Reduced P700 [u] + 1 Oxidized A0 [u] + 1 PSI photon [u] -> 1 Oxidized P700 [u] + 1 Reduced A0 [u]
Re-reduction of P700 by PC	500		1 Reduced plastocyanin [u] + 1 Oxidized P700 [u] -> 1 Oxidized plastocyanin [u] + 1 Reduced P700 [u]
Electron transfer from A0 to A1	500		1 Reduced A0 [u] + 1 Oxidized A1 [u] -> 1 Oxidized A0 [u] + 1 Reduced A1 [u]
Electron transfer from A1 to Fx	500		1 Reduced A1 [u] + 1 Oxidized Fx [u] -> 1 Oxidized A1 [u] + 1 Reduced Fx [u]
Electron transfer from Fx to FB	500		1 Reduced Fx [u] + 1 Oxidized FB [u] -> 1 Oxidized Fx [u] + 1 Reduced FB [u]
Electron transfer from FB to FA	500		1 Reduced FB [u] + 1 Oxidized FA [u] -> 1 Oxidized FB [u] + 1 Reduced FA [u]
Electron transfer from FA to Ferredoxin	500		1 Reduced FA [u] + 1 Oxidized ferredoxin [u] -> 1 Oxidized FA [u] + 1 Reduced ferredoxin [u]
First reduction of FNR	250		1 Reduced ferredoxin [u] + 1 Oxidized FNR [u] -> 1 Oxidized ferredoxin [u] + 1 Semireduced FNR [u]
Second reduction of FNR	250		1 Reduced ferredoxin [u] + 1 Semireduced FNR [u] -> 1 Oxidized ferredoxin [u] + 1 Reduced FNR [u]
Reduction of NADP+ by FNR	250		1 Proton [h] + 1 Reduced FNR [u] + 1 NADP+ [h] -> 1 Oxidized FNR [u] + 1 NADPH [h]
ATP synthase	125		12 Proton [u] + 3 ADP [h] + 3 Orthophosphate [h] -> 12 Proton [h] + 3 ATP [h]
Cyclic Electron Flow	0		1 Heme bn/Heme cn (oxidized/oxidized) [u] + 1 Reduced FNR [u] -> 1 Heme bn/Heme cn (reduced/reduced) [u] + 1 Oxidized FNR [u]
H2O transport, thykaloid	-208.333		1 Water [h] <=> 1 Water [u]
O2 transport, thykaloid	0		1 Oxygen [h] <=> 1 Oxygen [u]
Photon import, thylakoid	1000		<=> 1 Photon [h]
Photon partitioning -> PSII	500		1 Photon [h] <=> 1 PSII photon [u]
Photon partitioning -> PSI	500		1 Photon [h] <=> 1 PSI photon [u]
EX_h2o[u]	-458.333		1 Water [u] <=>
EX_o2[u]	125		1 Oxygen [u] <=>
EX_h[h]	375		1 Proton [h] <=>
EX_pi[h]	-41.6667		1 Orthophosphate [h] <=>
phosphoribulokinase	125		1 ATP [h] + 1 D-Ribulose 5-phosphate [h] -> 1 Proton [h] + 1 ADP [h] + 1 D-Ribulose 1,5-bisphosphate [h]
ribulose-bisphosphate carboxylase	125		1 Water [h] + 1 D-Ribulose 1,5-bisphosphate [h] + 1 Carbon dioxide [h] -> 2 Proton [h] + 2 D-Glycerate 3-phosphate [h]
phosphoglycerate kinase	250		1 ATP [h] + 1 D-Glycerate 3-phosphate [h] -> 1 ADP [h] + 1 1,3-Bisphospho-D-glycerate [h]
glyceraldehyde-3-phosphate dehydrogenase (nad(p)+) (phosphorylating)	250		1 Proton [h] + 1 NADPH [h] + 1 1,3-Bisphospho-D-glycerate [h] -> 1 NADP+ [h] + 1 Orthophosphate [h] + 1 D-Glyceraldehyde 3-phosphate [h]
triose-phosphate isomerase	125		1 D-Glyceraldehyde 3-phosphate [h] -> 1 Dihydroxyacetone phosphate [h]
fructose-bisphosphate aldolase	41.6667		1 D-Glyceraldehyde 3-phosphate [h] + 1 Dihydroxyacetone phosphate [h] -> 1 D-Fructose 1,6-bisphosphate [h]
fructose-bisphosphatase	41.6667		1 Water [h] + 1 D-Fructose 1,6-bisphosphate [h] -> 1 Orthophosphate [h] + 1 D-Fructose 6-phosphate [h]
transketolase	41.6667		1 D-Glyceraldehyde 3-phosphate [h] + 1 D-Fructose 6-phosphate [h] -> 1 D-Erythrose 4-phosphate [h] + 1 D-Xylulose 5-phosphate [h]
ribulose-phosphate 3-epimerase	83.3333		1 D-Xylulose 5-phosphate [h] -> 1 D-Ribulose 5-phosphate [h]
Sedoheptulose 1,7-bisphosphate D-glyceraldehyde-3-phosphate-lyase	41.6667		1 Dihydroxyacetone phosphate [h] + 1 D-Erythrose 4-phosphate [h] -> 1 D-Sedoheptulose 1,7-bisphosphate [h]
sedoheptulose-bisphosphatase	41.6667		1 Water [h] + 1 D-Sedoheptulose 1,7-bisphosphate [h] -> 1 Orthophosphate [h] + 1 Sedoheptulose 7-phosphate [h]
transketolase	41.6667		1 D-Glyceraldehyde 3-phosphate [h] + 1 Sedoheptulose 7-phosphate [h] -> 1 D-Xylulose 5-phosphate [h] + 1 Ribose 5-phosphate [h]
ribose-5-phosphate isomerase	41.6667		1 Ribose 5-phosphate [h] -> 1 D-Ribulose 5-phosphate [h]
DHAP export	41.6667		1 Dihydroxyacetone phosphate [h] ->
EX_co2[h]	-125		1 Carbon dioxide [h] <=>
